# Supplementary material for: Functionalisation of Lignin-Derived Diols for the Synthesis of Thermoplastic Polyurethanes and Polyester Resins
Source: Molecules. 2025 Jun 16;30(12):2604. doi: 10.3390/molecules30122604 (PMC12195812; doi:10.3390/molecules30122604)
Supplement: Supplementary file 1 [file molecules-30-02604-s001.zip]

Archive with 1 entries (1 files):
- molecules-3642863-supplementary.pdf
